# Supplementary material for: Age-Related Changes in Lipidome of Rat Frontal Cortex and Cerebellum Are Partially Reversed by Methionine Restriction Applied in Old Age
Source: Int J Mol Sci. 2021 Nov 20;22(22):12517. doi: 10.3390/ijms222212517 (PMC8623997; doi:10.3390/ijms222212517)
Supplement: Supplementary file 1 [file ijms-22-12517-s001.zip]

Archive with 2 entries (2 files):
- ijms-1450261-Supplementary DataSet.pdf
- ijms-1450261-supplementary.pdf
